# Supplementary material for: Surgical Versus Conservative Management for Carpal Tunnel Syndrome: An Updated Systematic Review of Randomised Trials
Source: Brain Sci. 2026 Apr 8;16(4):399. doi: 10.3390/brainsci16040399 (PMC13114700; doi:10.3390/brainsci16040399)
Supplement: Supplementary file 1 [file brainsci-16-00399-s001.zip]

Archive with 1 entries (1 files):
- brainsci-4212857-supplementary.pdf
